# Supplementary material for: Renewable energy production and demand dataset for the energy system of Colombia
Source: Data Brief. 2020 Jan 3;28:105084. doi: 10.1016/j.dib.2019.105084 (PMC6956762; doi:10.1016/j.dib.2019.105084)
Supplement: Multimedia component 1 [file mmc1.xml]

<?xml version="1.0" encoding="utf-8" standalone="no"?>
<data>
  <datasets>
    <author>orpuporoncallo1@sheffield.ac.uk;oscarpupo@gmail.com</author>
    <type>1</type>
    <dataset>
      <name>Data on electricity demand and renewable energy production for the Colombian energy system</name>
      <caption />
      <description>Data produced for the analysis and development of a high temporal resolution model for the Colombian energy system. The information presented here was collected from international agencies and domestic organisations (SIEL, XM, IEA, UPME, ACOLGEN, IDEAM) and finally filtered and processed. It includes electricity hourly demand data from 2012-2016, natural water inflows time series, renewable energy sources (RES) production distributions and energy exports and imports.</description>
      <filetype>
        <name />
      </filetype>
      <filesize />
      <source>0</source>
      <sourcename>Original Data</sourcename>
      <access>
        <type>1</type>
        <name>Data available in data repository</name>
        <reponame>Mendeley Data</reponame>
        <PersistentId>10.17632/w6cwkn4jm7.2</PersistentId>
        <deeplinkurl>https://data.mendeley.com/datasets/w6cwkn4jm7/2</deeplinkurl>
      </access>
    </dataset>
  </datasets>
</data>
